# Supplementary material for: Development of a highly specific enzyme-linked immunosorbent assay for detection of antibodies to Duck Tembusu virus using subviral particles
Source: PLoS One. 2025 Jun 27;20(6):e0326913. doi: 10.1371/journal.pone.0326913 (PMC12204544; doi:10.1371/journal.pone.0326913)
Supplement: S1 File — (XLSX) [file pone.0326913.s006.xlsx]

## Sheet: Sheet1
Sample ID	Group	OD450_1	OD450_2	OD450_avg	ELISA Result	RT-PCR Result
41	Positive Control	1.088	1.081	1.0845	Positive	Positive
42	Positive Control	1.047	1.075	1.061	Positive	Positive
43	Positive Control	1.243	1.311	1.277	Positive	Positive
44	Positive Control	1.818	1.97	1.894	Positive	Positive
45	Positive Control	2.208	1.961	2.0845	Positive	Positive
46	Positive Control	1.75	1.785	1.7675	Positive	Positive
47	Positive Control	1.496	1.592	1.544	Positive	Positive
48	Positive Control	0.443	0.446	0.4445	Negative	Positive
49	Positive Control	0.615	0.687	0.651	Positive	Positive
50	Positive Control	2.229	2.34	2.2845	Positive	Positive
51	Positive Control	1.542	1.491	1.5165	Positive	Positive
52	Positive Control	1.891	1.842	1.8665	Positive	Positive
53	Positive Control	0.839	0.88	0.8595	Positive	Positive
54	Positive Control	1.652	1.622	1.637	Positive	Positive
55	Positive Control	2.168	2.241	2.2045	Positive	Positive
56	Positive Control	1.507	1.567	1.537	Positive	Positive
57	Positive Control	0.187	0.186	0.1865	Negative	Positive
58	Positive Control	1.346	1.361	1.3535	Positive	Positive
59	Positive Control	0.932	0.956	0.944	Positive	Positive
60	Positive Control	0.234	0.22	0.227	Negative	Positive
61	Positive Control	0.36	0.36	0.36	Negative	Positive
18	Negative Control	0.43	0.441	0.4355	Negative	Negative
19	Negative Control	0.512	0.45	0.481	Negative	Negative
20	Negative Control	1.529	1.573	1.551	Positive	Negative
21	Negative Control	0.626	0.62	0.623	Negative	Negative
22	Negative Control	0.48	0.49	0.485	Negative	Negative
23	Negative Control	0.424	0.404	0.414	Negative	Negative
24	Negative Control	1.478	1.44	1.459	Positive	Negative
230	Negative Control	0.226	0.195	0.2105	Negative	Negative
231	Negative Control	0.209	0.194	0.2015	Negative	Negative
232	Negative Control	0.163	0.165	0.164	Negative	Negative
233	Negative Control	0.391	0.411	0.401	Negative	Negative
234	Negative Control	0.155	0.139	0.147	Negative	Negative
235	Negative Control	0.152	0.148	0.15	Negative	Negative
236	Negative Control	0.14	0.143	0.1415	Negative	Negative
237	Negative Control	0.141	0.14	0.1405	Negative	Negative
238	Negative Control	0.304	0.301	0.3025	Negative	Negative
239	Negative Control	0.169	0.179	0.174	Negative	Negative
241	Negative Control	0.32	0.321	0.3205	Negative	Negative
242	Negative Control	0.179	0.183	0.181	Negative	Negative
243	Negative Control	0.412	0.404	0.408	Negative	Negative
244	Negative Control	0.307	0.306	0.3065	Negative	Negative
245	Negative Control	0.181	0.183	0.182	Negative	Negative
246	Negative Control	0.583	0.573	0.578	Negative	Negative
247	Negative Control	0.354	0.344	0.349	Negative	Negative
248	Negative Control	0.303	0.291	0.297	Negative	Negative
249	Negative Control	0.281	0.271	0.276	Negative	Negative
250	Negative Control	0.315	0.309	0.312	Negative	Negative
251	Negative Control	0.631	0.519	0.575	Negative	Negative
252	Negative Control	0.186	0.183	0.1845	Negative	Negative
253	Negative Control	0.086	0.086	0.086	Negative	Negative
254	Negative Control	0.21	0.214	0.212	Negative	Negative
255	Negative Control	0.317	0.309	0.313	Negative	Negative
256	Negative Control	0.454	0.428	0.441	Negative	Negative
257	Negative Control	0.288	0.286	0.287	Negative	Negative
258	Negative Control	0.169	0.168	0.1685	Negative	Negative
259	Negative Control	0.396	0.392	0.394	Negative	Negative
260	Negative Control	0.19	0.188	0.189	Negative	Negative
261	Negative Control	0.209	0.205	0.207	Negative	Negative
262	Negative Control	0.357	0.35	0.3535	Negative	Negative
263	Negative Control	0.262	0.24	0.251	Negative	Negative
264	Negative Control	0.17	0.165	0.1675	Negative	Negative
265	Negative Control	0.335	0.341	0.338	Negative	Negative
266	Negative Control	0.197	0.195	0.196	Negative	Negative
267	Negative Control	0.177	0.183	0.18	Negative	Negative
268	Negative Control	0.187	0.196	0.1915	Negative	Negative
269	Negative Control	0.353	0.349	0.351	Negative	Negative
270	Negative Control	0.139	0.145	0.142	Negative	Negative
271	Negative Control	0.222	0.213	0.2175	Negative	Negative
272	Negative Control	0.208	0.221	0.2145	Negative	Negative
273	Negative Control	0.372	0.378	0.375	Negative	Negative
274	Negative Control	0.163	0.175	0.169	Negative	Negative
275	Negative Control	0.425	0.411	0.418	Negative	Negative
276	Negative Control	0.186	0.192	0.189	Negative	Negative
277	Negative Control	0.19	0.181	0.1855	Negative	Negative
278	Negative Control	0.213	0.216	0.2145	Negative	Negative
279	Negative Control	0.223	0.228	0.2255	Negative	Negative
280	Negative Control	0.249	0.261	0.255	Negative	Negative
281	Negative Control	0.234	0.23	0.232	Negative	Negative
282	Negative Control	0.17	0.164	0.167	Negative	Negative
283	Negative Control	0.264	0.282	0.273	Negative	Negative
284	Negative Control	0.565	0.578	0.5715	Negative	Negative
285	Negative Control	0.306	0.297	0.3015	Negative	Negative
286	Negative Control	0.163	0.17	0.1665	Negative	Negative
287	Negative Control	0.363	0.371	0.367	Negative	Negative
288	Negative Control	0.254	0.268	0.261	Negative	Negative
289	Negative Control	0.305	0.305	0.305	Negative	Negative
290	Negative Control	0.258	0.277	0.2675	Negative	Negative
291	Negative Control	0.226	0.231	0.2285	Negative	Negative
Total samples	89
Positive Control	21
Negative Control	68
1)	This data set was used to generate the Fig 2. Dot Plot of OD450 values for Negative and Positive Controls from Duck Sera against Antibodies to DTMUV,
	and evaluate the diagnostic sensitivity and specificity of the SP-based ELISA compared to RT-PCR results
	(see S1 Table. The sensitivity and specificity of the SP-based ELISA compared with RT-PCR).
2)	A total of 89 duck serum samples tested for DTMUV by RT-PCR were included in the analysis, comprising 21 positive and 68 negative samples.
3)	Each serum sample was tested in duplication, and the OD450_avg. represents the average of the two OD450 values (OD450_1, OD450_2).
4)	Calculate the DTMUV-SP-based ELISA cut-off by mean + 3SD of the negative group,
	when mean value of the negative sera was 0.28, with a SD of 0.122
	calculated cut-off value: 0.28 + 3(0.122) = 0.28 + 0.37 = 0.65
	*	The cut-off value for the developed SP-based ELISA was established using a total of 68 DTMUV RT-PCR-negative samples.
		However, two samples (Sample ID 20, 24) from the negative control group were excluded from the analysis due to abnormally high OD450 values.
	*	Samples with OD450_avg values greater than or equal to 0.65 were classified as Positive, while those with values below 0.65 were classified as Negative.
