# Supplementary material for: Development of a highly specific enzyme-linked immunosorbent assay for detection of antibodies to Duck Tembusu virus using subviral particles
Source: PLoS One. 2025 Jun 27;20(6):e0326913. doi: 10.1371/journal.pone.0326913 (PMC12204544; doi:10.1371/journal.pone.0326913)
Supplement: S2 File — (XLSX) [file pone.0326913.s007.xlsx]

## Sheet: Sheet1
Concentration (µg/mL)	Anti-DTMUV _OD450_1	Anti-DTMUV _OD450_2	Anti-DTMUV _OD450_3	Anti-DTMUV _OD450_avg	Anti-DTMUV _SD	Anti-JEV _OD450_1	Anti-JEV _OD450_2	Anti-JEV _OD450_3	Anti-JEV _OD450_avg	Anti-JEV _SD
25	3.832	3.659	3.811	3.76733	0.0944052	0.089	0.09	0.09	0.0896667	0.00057735
12.5	3.038	3.189	3.299	3.17533	0.131036	0.087	0.091	0.093	0.0903333	0.00305505
6.25	2.239	2.213	2.357	2.26967	0.076742	0.088	0.086	0.085	0.0863333	0.00152753
3.13	1.478	1.289	1.335	1.36733	0.0985613	0.097	0.121	0.093	0.103667	0.0151438
1.56	0.841	0.799	0.825	0.821667	0.0211975	0.089	0.087	0.093	0.0896667	0.00305505
0.781	0.453	0.463	0.505	0.473667	0.0275923	0.098	0.098	0.091	0.0956667	0.00404145
0.391	0.268	0.279	0.271	0.272667	0.00568624	0.108	0.104	0.104	0.105333	0.0023094
0.195	0.192	0.197	0.185	0.191333	0.00602771	0.116	0.122	0.099	0.112333	0.0119304
0.0977	0.148	0.152	0.151	0.150333	0.00208167	0.106	0.104	0.097	0.102333	0.00472582
0.0488	0.135	0.139	0.141	0.138333	0.00305505	0.126	0.12	0.099	0.115	0.0141774
1)	This data set was used for the analysis of cross-reactivity using the SP-based ELISA. OD450 values were compared between anti-DTMUV
	and anti-JEV E protein antibodies (Fig 3. Analysis of cross-reactivity using SP-based ELISA).
2)	The dataset contains OD450 values measured in triplicate (OD450_1, OD450_2, OD450_3) for two antibodies, anti-DTMUV and anti-JEV E proteins,
	across a range of concentrations: 25.00, 12.5, 6.25, 3.13, 1.56, 0.781, 0.391, 0.195, 0.0977, and 0.0488 µg/mL.
	For each group and concentration, the average OD450 (OD450_avg) and standard deviation (SD) were calculated.
