# Supplementary material for: Development of a highly specific enzyme-linked immunosorbent assay for detection of antibodies to Duck Tembusu virus using subviral particles
Source: PLoS One. 2025 Jun 27;20(6):e0326913. doi: 10.1371/journal.pone.0326913 (PMC12204544; doi:10.1371/journal.pone.0326913)
Supplement: S3 File — (XLSX) [file pone.0326913.s008.xlsx]

## Sheet: ELISA-FRNT
	Sample ID	OD450_1	OD450_2	OD450_avg	Cut-off of ELISA	ELISA Result	FFU_1	FFU_2	FFU_3	FFU_avg	No serum Control (FFU)	%Reduction	FRNT Result
	20	1.529	1.573	1.551	0.65	Positive	12	4	4	6.66667	72	90.7407	Positive
	24	1.478	1.44	1.459	0.65	Positive	6	8	6	6.66667	72	90.7407	Positive
	25	1.454	1.518	1.486	0.65	Positive	8	7	20	11.6667	72	83.7963	Positive
	27	1.103	1.057	1.08	0.65	Positive	12	12	8	10.6667	72	85.1852	Positive
	29	0.891	0.894	0.8925	0.65	Positive	12	14	13	13	72	81.9444	Positive
	31	1.532	1.536	1.534	0.65	Positive	5	5	5	5	72	93.0556	Positive
	32	1.016	1.03	1.023	0.65	Positive	6	7	4	5.66667	72	92.1296	Positive
	33	1.18	1.146	1.163	0.65	Positive	12	3	10	8.33333	72	88.4259	Positive
	34	1.726	1.661	1.6935	0.65	Positive	4	2	1	2.33333	72	96.7593	Positive
	36	0.872	0.851	0.8615	0.65	Positive	4	6	7	5.66667	72	92.1296	Positive
	37	1.157	1.124	1.1405	0.65	Positive	3	0	4	2.33333	72	96.7593	Positive
	38	0.987	1.048	1.0175	0.65	Positive	6	2	2	3.33333	72	95.3704	Positive
	39	0.985	0.99	0.9875	0.65	Positive	1	5	1	2.33333	72	96.7593	Positive
	40	1.013	1.031	1.022	0.65	Positive	5	7	6	6	72	91.6667	Positive
	41	1.088	1.081	1.0845	0.65	Positive	11	16	25	17.3333	90	80.7407	Positive
	42	1.047	1.075	1.061	0.65	Positive	18	12	19	16.3333	90	81.8519	Positive
	43	1.243	1.311	1.277	0.65	Positive	5	6	8	6.33333	90	92.963	Positive
	44	1.818	1.97	1.894	0.65	Positive	18	10	8	12	90	86.6667	Positive
	45	2.208	1.961	2.0845	0.65	Positive	7	4	3	4.66667	104	95.5128	Positive
	46	1.75	1.785	1.7675	0.65	Positive	8	11	6	8.33333	104	91.9872	Positive
	47	1.496	1.592	1.544	0.65	Positive	7	6	5	6	104	94.2308	Positive
	49	0.615	0.687	0.651	0.65	Positive	22	17	16	18.3333	104	82.3718	Positive
	50	2.229	2.34	2.2845	0.65	Positive	16	14	17	15.6667	104	84.9359	Positive
	51	1.542	1.491	1.5165	0.65	Positive	20	6	18	14.6667	104	85.8974	Positive
	52	1.891	1.842	1.8665	0.65	Positive	15	8	20	14.3333	104	86.2179	Positive
	53	0.839	0.88	0.8595	0.65	Positive	18	22	17	19	104	81.7308	Positive
	54	1.652	1.622	1.637	0.65	Positive	12	15	9	12	83	85.5422	Positive
	55	2.168	2.241	2.2045	0.65	Positive	6	3	7	5.33333	83	93.5743	Positive
	56	1.507	1.567	1.537	0.65	Positive	3	7	6	5.33333	83	93.5743	Positive
	58	1.346	1.361	1.3535	0.65	Positive	8	9	16	11	83	86.747	Positive
	62	0.957	0.979	0.968	0.65	Positive	11	12	7	10	72	86.1111	Positive
	63	1.103	1.148	1.1255	0.65	Positive	4	2	8	4.66667	72	93.5185	Positive
	64	1.254	1.207	1.2305	0.65	Positive	3	2	1	2	72	97.2222	Positive
	115	0.689	0.704	0.6965	0.65	Positive	9	16	15	13.3333	72	81.4815	Positive
	117	0.717	0.705	0.711	0.65	Positive	7	13	7	9	72	87.5	Positive
	135	0.677	0.637	0.657	0.65	Positive	7	0	6	4.33333	72	93.9815	Positive
	183	0.744	0.755	0.7495	0.65	Positive	0	3	2	1.66667	72	97.6852	Positive
	207	1.037	0.994	1.0155	0.65	Positive	15	13	12	13.3333	72	81.4815	Positive
	208	0.685	0.728	0.7065	0.65	Positive	12	9	6	9	72	87.5	Positive
	219	0.88	0.858	0.869	0.65	Positive	5	13	23	13.6667	72	81.0185	Positive
	21	0.626	0.62	0.623	0.65	Negative	15	16	15	15.3333	72	78.7037	Negative
	28	0.493	0.499	0.496	0.65	Negative	19	18	20	19	72	73.6111	Negative
	66	0.276	0.28	0.278	0.65	Negative	60	56	54	56.6667	72	21.2963	Negative
	67	0.225	0.211	0.218	0.65	Negative	48	54	45	49	72	31.9444	Negative
	72	0.212	0.214	0.213	0.65	Negative	48	49	53	50	72	30.5556	Negative
	79	0.184	0.176	0.18	0.65	Negative	58	48	40	48.6667	72	32.4074	Negative
	81	0.28	0.271	0.2755	0.65	Negative	40	31	35	35.3333	72	50.9259	Negative
	90	0.268	0.257	0.2625	0.65	Negative	46	36	36	39.3333	72	45.3704	Negative
	91	0.187	0.193	0.19	0.65	Negative	60	20	48	42.6667	72	40.7407	Negative
	109	0.341	0.344	0.3425	0.65	Negative	47	44	30	40.3333	72	43.9815	Negative
	111	0.177	0.175	0.176	0.65	Negative	48	38	27	37.6667	72	47.6852	Negative
	123	0.173	0.148	0.1605	0.65	Negative	51	44	45	46.6667	72	35.1852	Negative
	128	0.223	0.221	0.222	0.65	Negative	47	33	28	36	72	50	Negative
	132	0.561	0.539	0.55	0.65	Negative	16	20	17	17.6667	72	75.463	Negative
	137	0.242	0.248	0.245	0.65	Negative	39	40	42	40.3333	72	43.9815	Negative
	139	0.401	0.399	0.4	0.65	Negative	36	32	24	30.6667	72	57.4074	Negative
	141	0.247	0.234	0.2405	0.65	Negative	17	38	25	26.6667	72	62.963	Negative
	149	0.192	0.188	0.19	0.65	Negative	44	44	29	39	72	45.8333	Negative
	151	0.374	0.361	0.3675	0.65	Negative	40	30	38	36	72	50	Negative
	154	0.407	0.377	0.392	0.65	Negative	20	21	15	18.6667	72	74.0741	Negative
	158	0.578	0.576	0.577	0.65	Negative	17	16	15	16	72	77.7778	Negative
	163	0.52	0.512	0.516	0.65	Negative	38	54	42	44.6667	96	53.4722	Negative
	165	0.547	0.579	0.563	0.65	Negative	17	15	13	15	72	79.1667	Negative
	168	0.26	0.258	0.259	0.65	Negative	15	41	31	29	72	59.7222	Negative
	169	0.553	0.509	0.531	0.65	Negative	27	29	28	28	72	61.1111	Negative
	171	0.456	0.457	0.4565	0.65	Negative	23	18	15	18.6667	72	74.0741	Negative
	173	0.328	0.325	0.3265	0.65	Negative	25	15	17	19	72	73.6111	Negative
	175	0.18	0.179	0.1795	0.65	Negative	52	49	43	48	72	33.3333	Negative
	176	0.303	0.296	0.2995	0.65	Negative	17	22	23	20.6667	72	71.2963	Negative
	177	0.187	0.206	0.1965	0.65	Negative	43	58	34	45	72	37.5	Negative
	178	0.191	0.19	0.1905	0.65	Negative	37	42	41	40	72	44.4444	Negative
	188	0.217	0.215	0.216	0.65	Negative	27	29	21	25.6667	72	64.3519	Negative
	201	0.103	0.1	0.1015	0.65	Negative	66	38	96	66.6667	72	7.40741	Negative
	202	0.105	0.102	0.1035	0.65	Negative	67	67	46	60	72	16.6667	Negative
	213	0.118	0.115	0.1165	0.65	Negative	48	47	42	45.6667	72	36.5741	Negative
	221	0.554	0.53	0.542	0.65	Negative	24	30	50	34.6667	72	51.8519	Negative
	222	0.587	0.589	0.588	0.65	Negative	37	31	33	33.6667	72	53.2407	Negative
	229	0.623	0.605	0.614	0.65	Negative	15	14	18	15.6667	72	78.2407	Negative
	230	0.226	0.195	0.2105	0.65	Negative	86	97	88	90.3333	104	13.141	Negative
	231	0.209	0.194	0.2015	0.65	Negative	96	65	81	80.6667	104	22.4359	Negative
	232	0.163	0.165	0.164	0.65	Negative	80	72	92	81.3333	104	21.7949	Negative
	233	0.391	0.411	0.401	0.65	Negative	52	42	38	44	104	57.6923	Negative
	234	0.155	0.139	0.147	0.65	Negative	125	101	114	113.333	104	-8.97436	Negative
	235	0.152	0.148	0.15	0.65	Negative	92	89	97	92.6667	104	10.8974	Negative
	236	0.14	0.143	0.1415	0.65	Negative	78	68	60	68.6667	104	33.9744	Negative
	237	0.141	0.14	0.1405	0.65	Negative	60	85	99	81.3333	104	21.7949	Negative
	238	0.304	0.301	0.3025	0.65	Negative	37	53	46	45.3333	83	45.3815	Negative
	239	0.169	0.179	0.174	0.65	Negative	44	41	47	44	83	46.988	Negative
	241	0.32	0.321	0.3205	0.65	Negative	42	48	40	43.3333	83	47.7912	Negative
	242	0.179	0.183	0.181	0.65	Negative	63	67	58	62.6667	83	24.498	Negative
	244	0.307	0.306	0.3065	0.65	Negative	66	54	71	63.6667	83	23.2932	Negative
	245	0.181	0.183	0.182	0.65	Negative	82	81	87	83.3333	83	-0.401606	Negative
	246	0.583	0.573	0.578	0.65	Negative	22	26	25	24.3333	72	66.2037	Negative
	247	0.354	0.344	0.349	0.65	Negative	50	67	34	50.3333	83	39.3574	Negative
	248	0.303	0.291	0.297	0.65	Negative	48	62	48	52.6667	83	36.5462	Negative
	249	0.281	0.271	0.276	0.65	Negative	84	75	64	74.3333	90	17.4074	Negative
	250	0.315	0.309	0.312	0.65	Negative	77	75	68	73.3333	90	18.5185	Negative
	251	0.631	0.519	0.575	0.65	Negative	16	17	15	16	72	77.7778	Negative
	252	0.186	0.183	0.1845	0.65	Negative	80	71	59	70	90	22.2222	Negative
	253	0.086	0.086	0.086	0.65	Negative	105	70	61	78.6667	90	12.5926	Negative
Total	100
					Positive	40						Positive	40
					Negative	60						Negative	60
1)	This data set was used to calculate the sensitivity and specificity of the SP-based ELISA in comparison with the FRNT assay.
	Test agreement was assessed using Cohen’s kappa statistic. (Table 1. The sensitivity and specificity of the SP-based ELISA)
2)	A total of 100 duck serum samples were randomly selected from a previously ELISA-screened population (using the DTMUV-SP-based ELISA),
	comprising 40 positive and 60 negative samples, for evaluation by FRNT.
3)	OD450_avg was calculated from duplicate OD450 readings (OD450_1 and OD450_2) obtained from SP-based ELISA testing of each serum sample,
	and was used to determine the DTMUV status based on an ELISA cut-off value of 0.65.
4)	FFU_avg was calculated from triplicate measurements (FFU_1, FFU_2, and FFU_3) performed in the FRNT assay.
	and was used to determine the DTMUV status by comparison with the number of foci (FFU) observed in the no serum control for each experiment.
	The %reduction of each samples was calculated using the formula: %Reduction = [(No serum Control (FFU) − FFU_avg) / No serum Control (FFU)] x 100.
	Only samples showing ≥80% reduction were considered positive for the presence of antibodies against DTMUV.
